# Supplementary material for: Lipids, lipid-lowering drugs and lateral epicondylitis of the humerus: a drug-targeted Mendelian randomization study
Source: Front Genet. 2024 Sep 2;15:1437712. doi: 10.3389/fgene.2024.1437712 (PMC11402682; doi:10.3389/fgene.2024.1437712)
Supplement: Supplementary file 1 [file Table1.XLSX]

## Sheet: S1
Table S1. Phenotype descriptions and data distributions
Phenotypes	N Cases	N Controls	Sample Size	Population	Consortium	GWAS ID	PMID	Year	Data availability
Lipids
Low Density Lipoprotein Cholesterol(LDL)			440546	European	UK Biobank	ieu-b-110	32203549	2020	https://gwas.mrcieu.ac.uk
Triglycerides(TG)			441016	European	UK Biobank	ieu-b-111	32203549	2020	https://gwas.mrcieu.ac.uk
Total Cholesterol(TC)			187365	96% European	Global Lipids Genetics Consortium (GLGC)	ieu-a-301	24097068	2013	https://gwas.mrcieu.ac.uk
Lateral epicondylitis	4278	275212		European	FinnGen(R9)				https://r9.finngen.fi
Positive control
Coronary heart disease	60801	123504	184305	77% European ancestry	CARDIoGRAMplusC4D	ieu-a-7	26343387	2015	https://gwas.mrcieu.ac.uk

## Sheet: S2
Table S2. Genetic variants that were used as instruments forLDL-C
LDL-C（low-density lipoprotein cholesterol）
SNP	Effect allele	Other allele	Effect allele frequency	Beta	Se	P value	F
rs1010759	G	A	0.859633	0.0231042	0.00300476	1.5e-14	56.7591
rs10231941	C	T	0.177717	0.0198565	0.00272709	3.3e-13	50.7721
rs10448340	T	G	0.680235	0.0150594	0.00223737	1.7e-11	43.4678
rs10832963	G	T	0.744224	0.0173059	0.00239616	5.1e-13	50.2366
rs10910476	T	C	0.555163	0.0123938	0.00210193	3.7e-09	33.4259
rs11014204	T	C	0.280227	0.0137924	0.00233007	3.2e-09	33.8094
rs11065385	A	G	0.309109	0.0244904	0.00225744	2e-27	112.887
rs11099097	C	T	0.708667	0.0181876	0.00230231	2.8e-15	60.1813
rs113177823	G	A	0.945864	0.0411737	0.00466039	1e-18	76.4979
rs115458560	T	C	0.981437	0.0503391	0.0077049	6.4e-11	40.68
rs11568318	A	C	0.066246	0.0256951	0.00417849	7.8e-10	35.9872
rs11591147	G	T	0.982532	0.348456	0.00793088	1e-200	1843.82
rs11601507	A	C	0.069468	0.0322012	0.00404981	1.8e-15	59.066
rs11621792	T	C	0.452867	0.0191489	0.00211033	1.1e-19	80.0662
rs116734477	C	T	0.959163	0.0473368	0.0052819	3.2e-19	77.3463
rs117139027	G	A	0.982406	0.0571106	0.00792993	5.9e-13	49.6772
rs117733303	G	A	0.018422	0.0838178	0.00773844	2.4e-27	111.96
rs118039278	A	G	0.078672	0.0835056	0.00388533	1.8e-102	445.784
rs1183851	C	T	0.395544	0.024377	0.00213943	4.5e-30	125.217
rs12162782	G	T	0.344365	0.0129592	0.00219352	3.5e-09	33.411
rs12208357	T	C	0.070102	0.0569843	0.00409617	5.4e-44	186.586
rs12246352	G	A	0.103895	0.0257335	0.00342791	6e-14	54.328
rs1229984	C	T	0.972799	0.0525797	0.00633356	1e-16	64.4655
rs12445804	A	G	0.074901	0.0229888	0.0040052	9.5e-09	32.2671
rs12471768	C	T	0.704119	0.0135999	0.00228112	2.5e-09	33.9537
rs1250258	T	C	0.736649	0.0137745	0.00236771	6e-09	32.4339
rs12916	C	T	0.400537	0.0621175	0.00212705	1.7e-187	817.82
rs13076933	T	G	0.740546	0.020994	0.00239027	1.6e-18	74.6269
rs13107325	C	T	0.925105	0.0248331	0.00396439	3.8e-10	37.6498
rs13108218	A	G	0.385133	0.0177871	0.0021598	1.8e-16	66.0217
rs13121616	G	A	0.693553	0.0128507	0.00226135	1.3e-08	30.927
rs145730801	C	T	0.044378	0.0359995	0.00516918	3.3e-12	48.4299
rs146433259	C	T	0.988264	0.0569699	0.0103828	4.1e-08	33.1693
rs146534110	T	G	0.013304	0.0680211	0.00910045	7.8e-14	53.5211
rs150474434	G	A	0.898647	0.0347623	0.00347063	1.3e-23	96.9969
rs1551891	G	A	0.911893	0.173628	0.00366029	1e-200	2144.48
rs1556562	T	G	0.790033	0.0190249	0.00248903	2.1e-14	52.9069
rs17050272	G	A	0.590725	0.0205597	0.00211549	2.5e-22	90.0621
rs174564	A	G	0.651443	0.0318977	0.0021896	4.5e-48	203.652
rs17476364	T	C	0.891672	0.0216418	0.00335937	1.2e-10	39.8649
rs17569873	T	C	0.201299	0.0171196	0.00260335	4.8e-11	41.5215
rs1801689	C	A	0.030551	0.061862	0.00605788	1.8e-24	99.8886
rs183130	C	T	0.676192	0.0329541	0.00223034	2.1e-49	209.605
rs2043085	T	C	0.387775	0.017018	0.00214177	1.9e-15	60.588
rs2066714	C	T	0.128775	0.0210151	0.00310964	1.4e-11	43.6603
rs2068888	G	A	0.549305	0.0192081	0.00209421	4.6e-20	80.494
rs2073547	G	A	0.184007	0.0355498	0.00267287	2.3e-40	167.255
rs2160994	C	T	0.647494	0.0182581	0.00218417	6.3e-17	67.05
rs2238162	C	T	0.477045	0.0165008	0.00208847	2.8e-15	59.8566
rs2250802	G	A	0.27566	0.0181939	0.00233224	6.1e-15	58.2431
rs2256814	A	G	0.197877	0.0152618	0.00262512	6.1e-09	32.5761
rs2287622	A	G	0.397206	0.0211572	0.00212931	2.9e-23	94.4525
rs2391825	G	A	0.720781	0.0129848	0.00233356	2.6e-08	29.8998
rs2618566	G	T	0.340139	0.0249198	0.00219993	9.6e-30	122.84
rs2642438	G	A	0.702657	0.0253218	0.00227308	8e-29	118.066
rs2737265	A	G	0.71954	0.0202743	0.002322	2.5e-18	73.0986
rs2738447	C	A	0.592612	0.0422734	0.00211024	2.9e-89	380.458
rs2740488	A	C	0.734534	0.0252452	0.00236503	1.3e-26	109.523
rs2745353	T	C	0.5181	0.0126963	0.00208336	1.1e-09	35.4633
rs2820226	G	A	0.548097	0.012864	0.00209731	8.6e-10	36.1168
rs28406917	T	C	0.427624	0.0119057	0.00211433	1.8e-08	30.5705
rs28590710	G	A	0.803209	0.017618	0.00274759	1.4e-10	43.2324
rs28615248	C	T	0.196095	0.0184347	0.00263568	2.7e-12	47.2073
rs28631087	T	C	0.78726	0.0161901	0.0025459	2e-10	38.6833
rs34265667	G	A	0.966013	0.0320529	0.00575731	2.6e-08	29.7221
rs34568880	T	C	0.013313	0.0560827	0.00908804	6.8e-10	36.4056
rs35511051	C	A	0.790015	0.0217862	0.00254546	1.1e-17	69.3864
rs35882350	G	A	0.261067	0.0139684	0.00237417	4e-09	33.1667
rs3732359	G	A	0.21988	0.0173556	0.00252038	5.7e-12	45.5293
rs3780181	A	G	0.932373	0.0278983	0.00418323	2.6e-11	43.2441
rs3822855	T	G	0.40166	0.0178418	0.00212447	4.5e-17	67.417
rs4148826	T	C	0.81955	0.0157917	0.0027233	6.7e-09	32.4969
rs4263041	A	G	0.716791	0.0699797	0.00251019	4.9e-171	877.662
rs4307732	A	G	0.105876	0.0448315	0.0033985	9.8e-40	167.705
rs438568	G	A	0.609246	0.0124777	0.00213986	5.5e-09	32.66
rs440677	G	A	0.376937	0.0159238	0.00215434	1.5e-13	52.4765
rs4666384	A	G	0.321086	0.016633	0.00224003	1.1e-13	53.1434
rs472495	T	G	0.648959	0.0425743	0.00218093	7.3e-85	364.123
rs4738684	A	G	0.335348	0.0315439	0.00220937	3e-46	195.494
rs4930163	A	G	0.159456	0.0174597	0.00285203	9.2e-10	36.0023
rs4954192	T	C	0.373474	0.0146629	0.00213654	6.7e-12	44.3305
rs4970834	C	T	0.813358	0.105303	0.00268179	1e-200	1488.18
rs556107	T	C	0.523338	0.0351712	0.00208846	1.2e-63	272.054
rs55637835	C	T	0.879119	0.0187129	0.00324835	8.4e-09	32.7899
rs55714927	C	T	0.809636	0.0264314	0.00265551	2.4e-23	94.8916
rs55831924	T	C	0.361448	0.0156761	0.0021829	6.9e-13	49.9789
rs56236159	G	T	0.13149	0.0177139	0.00307979	8.8e-09	31.5752
rs597808	G	A	0.515915	0.0271066	0.00209151	2.1e-38	161.744
rs6031587	C	T	0.928037	0.0256479	0.00413761	5.7e-10	38.7111
rs60612724	G	A	0.038647	0.0323852	0.00541912	2.3e-09	34.3356
rs6074012	C	T	0.523914	0.0116537	0.00208962	2.4e-08	29.8485
rs61003864	C	T	0.187128	0.0155966	0.00267616	5.6e-09	32.6041
rs61754230	T	C	0.019784	0.0430117	0.00748441	9.1e-09	31.6126
rs61988556	T	C	0.913858	0.0224158	0.00372109	1.7e-09	34.8543
rs6475606	C	T	0.51553	0.0202689	0.00208367	2.3e-22	90.4252
rs6495122	C	A	0.591279	0.0143852	0.00211976	1.2e-11	44.067
rs6544713	T	C	0.323136	0.0537152	0.00222274	5e-129	556.736
rs6560499	G	A	0.423993	0.0122028	0.00212189	8.9e-09	32.0447
rs6602912	G	T	0.284854	0.0221997	0.00231001	7.2e-22	88.4744
rs6667939	T	C	0.71867	0.0153061	0.00232969	5e-11	41.7383
rs6680227	G	A	0.964763	0.0746581	0.00563322	4.3e-40	167.016
rs6709904	A	G	0.887415	0.043441	0.00329601	1.1e-39	166.184
rs6874202	C	T	0.634269	0.032331	0.00216292	1.6e-50	213.749
rs7108486	T	C	0.976279	0.0386029	0.00692024	2.4e-08	30.4086
rs71311871	A	G	0.916948	0.0283073	0.00378458	7.5e-14	53.773
rs7202323	T	G	0.770259	0.0255365	0.00247732	6.5e-25	101.699
rs7241918	T	G	0.82411	0.0157471	0.00274939	1e-08	31.6722
rs72911393	C	T	0.852382	0.0182619	0.00294119	5.3e-10	36.9761
rs7569317	C	T	0.530638	0.017881	0.00208232	8.9e-18	70.1743
rs76468627	C	T	0.92413	0.0217346	0.00394926	3.7e-08	29.1847
rs7734476	A	G	0.550077	0.0187595	0.00209401	3.3e-19	76.7537
rs7746081	G	A	0.695887	0.0234725	0.00226701	4e-25	102.757
rs77542162	G	A	0.022495	0.128484	0.0070401	2.1e-74	320.065
rs7776054	A	G	0.738687	0.0162316	0.00237493	8.2e-12	44.8134
rs77960347	G	A	0.013351	0.0706209	0.00908667	7.7e-15	57.8921
rs79220007	T	C	0.923865	0.057338	0.00392142	2e-48	203.844
rs79828839	T	C	0.198784	0.0144987	0.00261498	2.9e-08	29.5011
rs869412	T	C	0.774316	0.0142314	0.00250093	1.3e-08	31.1863
rs880315	T	C	0.65976	0.0152225	0.00220678	5.3e-12	45.8361
rs9289196	C	T	0.173786	0.0173702	0.00275673	3e-10	38.1745
rs934197	A	G	0.33544	0.0832348	0.00220298	1e-200	1364.97
rs9471968	A	G	0.454304	0.0116148	0.00209345	2.9e-08	29.4693
rs9496567	G	A	0.756542	0.0174316	0.00243272	7.8e-13	49.3173
rs960596	T	C	0.33932	0.0135068	0.00221758	1.1e-09	36.038
rs9834932	A	G	0.91117	0.0322172	0.00366408	1.5e-18	74.0333
rs9884390	C	T	0.234121	0.0251489	0.00249163	5.9e-24	99.9439
rs9894946	A	G	0.158888	0.0173333	0.00290132	2.3e-09	35.3803

## Sheet: S3
Table S3. Genetic variants that were used as instruments for TG
TG（triglyceride）
SNP	Effect allele	Other allele	Effect allele frequency	Beta	Se	P value	F
rs1009360	T	C	0.58141	0.0184832	0.00200785	3.4e-20	73.3466
rs10152471	G	A	0.611344	0.0135209	0.00204778	4e-11	38.3162
rs10210970	T	C	0.131448	0.0232557	0.00292788	2e-15	54.4684
rs10242866	T	C	0.398698	0.015793	0.00202877	7e-15	52.7473
rs10277582	C	T	0.881409	0.0173714	0.00308015	1.7e-08	27.8233
rs1037117	A	G	0.254798	0.0172213	0.00229153	5.7e-14	49.6745
rs10405944	T	C	0.516923	0.013209	0.00201995	6.2e-11	38.4328
rs1043897	G	T	0.584415	0.014664	0.00201517	3.4e-13	46.0695
rs1045241	C	T	0.729057	0.0206988	0.00224699	3.2e-20	74.6596
rs10750766	A	C	0.709959	0.0193855	0.00218742	7.8e-19	68.2647
rs10773000	G	T	0.667724	0.0149294	0.0021148	1.7e-12	43.622
rs10773049	T	C	0.60465	0.0290398	0.00203691	4.1e-46	177.881
rs10775406	G	A	0.759694	0.0206571	0.00232578	6.6e-19	68.7214
rs1077835	G	A	0.220459	0.0473668	0.00240452	2.2e-86	340.355
rs10797119	C	T	0.536622	0.0157113	0.00200465	4.6e-15	54.1457
rs10883026	C	T	0.478431	0.0144604	0.00200472	5.5e-13	46.0277
rs10899490	C	T	0.838631	0.0170082	0.00269347	2.7e-10	34.5322
rs11000468	C	T	0.744731	0.0148544	0.00231748	1.5e-10	37.0021
rs11030107	G	A	0.260757	0.0160418	0.00225693	1.2e-12	43.7577
rs11078597	C	T	0.186613	0.0191708	0.0025513	5.7e-14	49.2097
rs11100083	T	C	0.773786	0.0160248	0.00237585	1.5e-11	39.6503
rs11122450	T	G	0.388267	0.0481745	0.0020373	1.3e-123	486.73
rs11240358	A	G	0.394026	0.0135651	0.00202953	2.3e-11	38.7566
rs1133400	G	A	0.219923	0.0137462	0.00239759	9.8e-09	28.5946
rs11600815	G	A	0.948247	0.0322469	0.00458644	2.1e-12	45.0152
rs11637681	G	A	0.276291	0.0125866	0.00224251	2e-08	27.942
rs116843064	G	A	0.980673	0.226505	0.00721009	1e-200	859.354
rs117287238	G	A	0.971815	0.0394324	0.00614684	1.4e-10	37.5688
rs117291242	T	C	0.036536	0.0297851	0.00528225	1.7e-08	27.5464
rs117431393	G	A	0.035446	0.0312254	0.00537977	6.5e-09	29.405
rs11746801	G	A	0.362931	0.0123657	0.00207937	2.7e-09	31.1861
rs11904650	G	A	0.020999	0.0410641	0.00692419	3e-09	30.5787
rs12185242	C	A	0.454836	0.0175265	0.00199898	1.8e-18	67.1925
rs12424054	A	G	0.232437	0.0191212	0.00235346	4.5e-16	57.5425
rs12446515	C	T	0.677111	0.0334207	0.00213589	3.5e-55	215.496
rs12475332	T	G	0.739012	0.0140007	0.00225386	5.2e-10	33.3493
rs12504746	C	T	0.807143	0.0152674	0.00252148	1.4e-09	32.0059
rs12530679	A	G	0.51534	0.0121299	0.00201682	1.8e-09	32.416
rs12669911	A	C	0.385974	0.0118536	0.00205405	7.9e-09	29.3736
rs12880341	C	T	0.159023	0.0209696	0.00273647	1.8e-14	51.875
rs12902047	A	C	0.686093	0.0129253	0.00214533	1.7e-09	31.738
rs12926107	G	A	0.454903	0.0126364	0.0020014	2.7e-10	34.9266
rs12928099	C	A	0.703558	0.0282116	0.00218133	2.9e-38	146.461
rs12948505	T	C	0.194119	0.0138887	0.00251214	3.2e-08	26.6177
rs13066793	A	G	0.909905	0.0224583	0.00347278	1e-10	36.4728
rs13107325	T	C	0.074905	0.0300749	0.00377743	1.7e-15	55.2895
rs13108218	A	G	0.385141	0.0305169	0.00205811	9.7e-50	194.603
rs13118477	A	G	0.392654	0.0149897	0.00203847	1.9e-13	47.2673
rs13269725	G	A	0.078416	0.0349878	0.0036804	2e-21	78.0427
rs13354321	T	C	0.590213	0.0154305	0.00201429	1.9e-14	50.7995
rs1340819	A	C	0.654989	0.0121655	0.00209472	6.3e-09	29.5011
rs134551	C	T	0.664562	0.0116536	0.00211111	3.4e-08	26.704
rs1347188	G	A	0.245797	0.0139021	0.00231385	1.9e-09	31.6038
rs138191773	G	A	0.982979	0.0471717	0.00791884	2.6e-09	32.8403
rs139386986	C	T	0.907871	0.0216903	0.0035608	1.1e-09	34.7111
rs139974673	C	T	0.026131	0.143073	0.00623867	2.2e-116	459.946
rs140107293	A	G	0.845293	0.0227003	0.00275296	1.6e-16	59.4458
rs1420384	G	T	0.33301	0.01279	0.00210534	1.2e-09	32.0503
rs143076454	A	G	0.018647	0.0403999	0.00735364	3.9e-08	26.3453
rs145947882	C	A	0.025952	0.137333	0.0063668	3.4e-103	420.918
rs1473886	G	T	0.522376	0.0181218	0.00198519	6.9e-20	72.2812
rs148827772	G	A	0.022544	0.0465516	0.00710636	5.7e-11	42.1232
rs149142833	T	C	0.156359	0.0169358	0.00276509	9.1e-10	33.3739
rs150419156	G	A	0.984741	0.0505491	0.00847063	2.4e-09	33.8681
rs150423652	T	G	0.006675	0.285824	0.0122924	1.4e-119	478.292
rs150460588	C	T	0.044425	0.0326952	0.00484966	1.6e-11	40.0297
rs150555490	C	T	0.943132	0.0384234	0.00427544	2.5e-19	69.8527
rs150564454	G	A	0.988444	0.101751	0.00963178	4.4e-26	104.333
rs151235402	T	C	0.015827	0.0521833	0.00815144	1.5e-10	37.4156
rs1544980	C	T	0.198644	0.0238704	0.00248513	7.6e-22	80.0169
rs17184382	A	C	0.574633	0.0219251	0.00201039	1.1e-27	103.663
rs17326656	T	G	0.238472	0.0174394	0.00233365	7.8e-14	48.7211
rs174566	G	A	0.34974	0.0485019	0.00207982	2.8e-120	472.386
rs17585887	T	C	0.408926	0.0285849	0.00201656	1.3e-45	174.266
rs1760801	G	A	0.704232	0.0202981	0.00218442	1.5e-20	75.7068
rs1799831	T	C	0.156029	0.024506	0.00273953	3.7e-19	69.7636
rs1801689	A	C	0.969457	0.06613	0.00577722	2.4e-30	114.244
rs1835346	A	G	0.976126	0.0391877	0.00654659	2.2e-09	31.5678
rs186696265	C	T	0.985307	0.104318	0.00828522	2.4e-36	139.002
rs188247550	C	T	0.986883	0.134286	0.00913128	5.9e-49	205.99
rs193735	A	G	0.036665	0.0329807	0.00529922	4.9e-10	33.8894
rs1938566	C	T	0.165463	0.0212127	0.00267054	2e-15	54.8119
rs2043085	T	C	0.387816	0.0308028	0.00204157	1.9e-51	198.777
rs2068888	G	A	0.549268	0.0318216	0.00199589	3.2e-57	221.231
rs2070341	T	C	0.60309	0.0113012	0.00203413	2.8e-08	26.967
rs2081687	T	C	0.336799	0.0261379	0.00209126	7.6e-36	134.639
rs2092203	T	C	0.481154	0.0136756	0.00199323	6.8e-12	41.1849
rs2131311	A	G	0.285364	0.0124181	0.00222753	2.5e-08	27.7398
rs2131919	G	A	0.164266	0.0173511	0.00268396	1e-10	36.4576
rs213494	T	C	0.648345	0.0156106	0.00207578	5.5e-14	49.0109
rs2137557	C	T	0.645612	0.0117624	0.00208003	1.6e-08	27.9224
rs2187114	G	A	0.898976	0.0185151	0.00330375	2.1e-08	27.4621
rs2237029	G	A	0.398647	0.0139399	0.00204019	8.3e-12	41.0923
rs2240466	G	A	0.877084	0.122769	0.00301848	1e-200	1437.88
rs2240533	T	C	0.690102	0.0129897	0.00215234	1.6e-09	31.8305
rs2244278	C	A	0.879447	0.0269912	0.00306133	1.2e-18	68.1368
rs2267373	T	C	0.580693	0.0215638	0.00202145	1.4e-26	99.8872
rs2302263	T	C	0.088863	0.0436112	0.00349051	8e-36	135.868
rs2304969	G	T	0.855068	0.0161469	0.0028501	1.5e-08	28.5006
rs2305746	G	A	0.933319	0.0282544	0.0039744	1.2e-12	43.8258
rs2382825	C	T	0.377046	0.0134774	0.00204919	4.8e-11	37.6341
rs2407278	A	G	0.969846	0.0339449	0.00581961	5.4e-09	29.7241
rs2487294	T	G	0.723477	0.0183191	0.00222084	1.6e-16	59.225
rs2699805	G	A	0.600328	0.0201313	0.00203748	5.1e-23	85.7833
rs275184	T	G	0.837949	0.0173487	0.00275263	2.9e-10	36.0513
rs2773469	A	G	0.266714	0.0188717	0.00225426	5.7e-17	61.4447
rs278981	C	T	0.758155	0.0125871	0.00229058	3.9e-08	25.6244
rs28383314	C	T	0.624109	0.0379005	0.00204671	1.5e-76	297.432
rs28577186	G	A	0.335429	0.0163428	0.00211672	1.2e-14	52.5205
rs2937124	C	T	0.637231	0.0182561	0.00212336	8.1e-18	67.9661
rs2983896	A	G	0.21474	0.0137912	0.00242177	1.2e-08	28.2905
rs308	T	G	0.979403	0.159413	0.00698442	2.6e-115	452.627
rs3103310	G	A	0.241785	0.0202549	0.00236652	1.1e-17	66.3483
rs320369	A	G	0.316708	0.0125327	0.00214567	5.2e-09	29.9824
rs325485	A	G	0.397111	0.0117435	0.00204042	8.6e-09	29.1243
rs326222	C	T	0.697957	0.0252203	0.00215698	1.4e-31	118.303
rs343	C	A	0.916871	0.141493	0.00361052	1e-200	1350.02
rs34682685	A	G	0.104198	0.0337428	0.00326987	5.8e-25	93.758
rs35763453	C	T	0.058647	0.02845	0.00435137	6.2e-11	39.417
rs36043408	G	A	0.497847	0.0128072	0.00198554	1.1e-10	36.1708
rs3731696	G	A	0.121188	0.0218939	0.00303176	5.1e-13	45.0328
rs3758413	C	T	0.417724	0.0111232	0.00201767	3.5e-08	26.5452
rs3775228	T	C	0.399717	0.0338197	0.00203602	5.8e-62	242.197
rs3808477	C	T	0.720706	0.0133854	0.00220342	1.2e-09	31.8124
rs3814883	T	C	0.482498	0.0148926	0.00199657	8.7e-14	48.8516
rs3820897	C	T	0.819861	0.0197269	0.00260304	3.5e-14	50.6988
rs394872	T	C	0.536237	0.0111807	0.00200285	2.4e-08	27.4221
rs3974807	T	C	0.189267	0.0159776	0.00253125	2.8e-10	34.5535
rs4128205	C	A	0.509173	0.0115011	0.00199472	8.1e-09	29.1597
rs4134963	C	T	0.810122	0.0189544	0.00254235	9e-14	48.7501
rs41785	C	A	0.582513	0.0150445	0.00201492	8.2e-14	48.555
rs4471666	T	G	0.930512	0.022461	0.00396699	1.5e-08	28.774
rs4675812	G	A	0.412118	0.0142305	0.00201176	1.5e-12	43.279
rs4731701	C	T	0.506912	0.0325803	0.00198921	2.7e-60	234.142
rs4761234	T	C	0.515635	0.0140236	0.00199376	2e-12	43.3271
rs4765148	G	T	0.687314	0.0251537	0.0021456	9.7e-32	119.969
rs480823	C	T	0.078996	0.15572	0.00371974	1e-200	1561.61
rs483082	T	G	0.23535	0.0862119	0.00234474	1e-200	1182.92
rs483808	C	T	0.298027	0.0136636	0.00218517	4e-10	34.4526
rs4841580	T	C	0.565059	0.0245383	0.00200093	1.4e-34	130.564
rs4969179	T	G	0.39555	0.0177529	0.00203649	2.8e-18	66.4734
rs4976033	G	A	0.402122	0.0177909	0.00205178	4.3e-18	67.1297
rs499293	G	A	0.34193	0.0117912	0.00208902	1.7e-08	27.5953
rs55646464	T	G	0.300087	0.0121913	0.00217016	1.9e-08	27.536
rs56397607	G	A	0.182538	0.0174851	0.00257608	1.1e-11	40.242
rs6028716	G	A	0.741572	0.0128217	0.00228302	2e-08	27.7903
rs6073958	C	T	0.198674	0.0556952	0.00249344	1.6e-110	436.011
rs60856912	T	G	0.162906	0.0248329	0.00270829	4.8e-20	74.1859
rs61729990	C	A	0.982112	0.0558488	0.00752135	1.1e-13	48.3371
rs61830291	C	A	0.095791	0.0287484	0.00337913	1.8e-17	63.1488
rs61905078	C	A	0.073841	0.199898	0.00379494	1e-200	2423.61
rs61993685	T	C	0.923587	0.0234087	0.00373997	3.9e-10	34.1127
rs62128802	C	T	0.816784	0.0158746	0.00257782	7.4e-10	33.2653
rs62135012	G	A	0.642071	0.0117482	0.00207507	1.5e-08	27.979
rs62274099	T	C	0.424205	0.0120882	0.00202424	2.3e-09	31.4833
rs62427982	C	T	0.67783	0.0133153	0.00213196	4.2e-10	34.1526
rs62473520	T	C	0.922002	0.0211003	0.00380118	2.8e-08	28.2425
rs6432622	A	G	0.509736	0.0108868	0.00198007	3.8e-08	26.1267
rs6506033	C	T	0.927477	0.0228948	0.00383903	2.5e-09	31.1004
rs6517522	T	C	0.501862	0.0129031	0.00199242	9.4e-11	36.7148
rs6532798	T	C	0.697405	0.013792	0.00216353	1.8e-10	35.4094
rs6562773	A	G	0.452467	0.0120538	0.00201057	2e-09	31.7511
rs6572807	G	A	0.267065	0.0124759	0.00224899	2.9e-08	26.8742
rs676210	G	A	0.794707	0.0735169	0.00244968	7.1e-198	779.12
rs6792725	A	G	0.307596	0.0152543	0.00221886	6.2e-12	43.717
rs67981690	G	A	0.129887	0.0299225	0.00297454	8.3e-24	89.2704
rs6805924	T	G	0.430548	0.0109684	0.00200571	4.5e-08	26.018
rs684773	C	A	0.766797	0.0291133	0.00234718	2.5e-35	133.725
rs6882076	C	T	0.634285	0.0331011	0.00206122	4.9e-58	224.293
rs696825	C	T	0.747074	0.0202838	0.00228763	7.5e-19	68.5813
rs698927	A	C	0.816215	0.0183059	0.00256302	9.2e-13	44.3428
rs6999569	A	G	0.529263	0.0860885	0.00198061	1e-200	1634.67
rs7077812	C	T	0.194911	0.0142284	0.00250611	1.4e-08	28.0222
rs7134375	C	A	0.568826	0.0171435	0.00200504	1.2e-17	63.5881
rs7135509	T	C	0.706804	0.0121338	0.00221197	4.1e-08	26.9128
rs7140110	C	T	0.298338	0.0283172	0.00217811	1.2e-38	148.104
rs71603401	G	A	0.136804	0.0264991	0.00291753	1.1e-19	73.1518
rs7215055	G	A	0.062892	0.0389233	0.00410062	2.3e-21	78.7706
rs7239575	T	C	0.509506	0.0160767	0.00199133	6.8e-16	56.9791
rs7244	A	G	0.174166	0.0151978	0.00261808	6.4e-09	29.3041
rs72555385	G	A	0.048975	0.0653776	0.0046178	1.7e-45	175.663
rs72644085	T	C	0.853964	0.0196036	0.00281241	3.2e-12	42.2761
rs7274718	A	G	0.598516	0.0159491	0.00202919	3.8e-15	53.9202
rs72784786	A	G	0.060638	0.0263468	0.00416714	2.6e-10	34.8779
rs72801474	G	A	0.908157	0.0307938	0.00344154	3.6e-19	69.7726
rs729761	G	T	0.711859	0.0177868	0.00221435	9.5e-16	57.2445
rs73025562	A	G	0.245879	0.0138633	0.00231292	2e-09	31.4347
rs7308584	A	G	0.184436	0.0149992	0.00256911	5.3e-09	29.8505
rs7400002	G	A	0.230609	0.0139701	0.00236663	3.6e-09	30.5446
rs74090351	G	A	0.931857	0.0250097	0.00393658	2.1e-10	35.0352
rs742036	G	A	0.624741	0.0143632	0.00205112	2.5e-12	42.6636
rs7424120	C	T	0.398276	0.0123561	0.00203065	1.2e-09	32.2744
rs75268115	A	G	0.915301	0.0207435	0.0035798	6.8e-09	29.4251
rs75609851	G	A	0.98952	0.199116	0.0100401	1.6e-87	362.942
rs75721796	A	G	0.214459	0.0210491	0.00245993	1.2e-17	65.8457
rs77009508	G	A	0.073734	0.0450912	0.00379997	1.8e-32	122.515
rs7704653	G	A	0.723029	0.0157533	0.00224582	2.3e-12	43.8388
rs7714361	C	A	0.233667	0.0138858	0.00236622	4.4e-09	30.4557
rs7786339	T	C	0.168936	0.016328	0.00265352	7.6e-10	33.017
rs78058190	A	G	0.05045	0.0816071	0.00510649	1.7e-57	281.575
rs7847285	T	C	0.410787	0.0116104	0.00202626	1e-08	28.7802
rs78484485	G	A	0.945984	0.0758529	0.00439863	1.2e-66	259.471
rs78588343	G	A	0.823784	0.0155231	0.0026035	2.5e-09	30.8552
rs7861679	T	C	0.696815	0.0122025	0.00216741	1.8e-08	27.7481
rs79153732	T	C	0.017389	0.0773626	0.00758596	2e-24	90.2172
rs79287178	A	G	0.031151	0.0500946	0.00600435	7.2e-17	66.8126
rs79357714	A	G	0.954276	0.0289463	0.00476453	1.2e-09	32.2492
rs7947951	G	A	0.689254	0.0193777	0.00214074	1.4e-19	70.9482
rs80276949	A	G	0.022677	0.0457563	0.00669008	8e-12	40.9306
rs8102873	T	C	0.584919	0.0123302	0.00201474	9.4e-10	32.5599
rs8126001	C	T	0.510424	0.0163778	0.00199681	2.4e-16	59.1293
rs867939	G	A	0.42379	0.0136048	0.00202516	1.8e-11	39.8692
rs880315	T	C	0.659789	0.011772	0.00210497	2.2e-08	27.4387
rs9376511	A	G	0.796712	0.0154993	0.00246511	3.2e-10	34.3205
rs9425589	G	A	0.433219	0.0137618	0.00200182	6.2e-12	41.02
rs9436661	T	G	0.647081	0.0777322	0.00207793	1e-200	1220.44
rs9561643	C	A	0.314726	0.0167149	0.00214481	6.5e-15	53.1544
rs9584870	T	C	0.633821	0.0123562	0.00210377	4.3e-09	31.2567
rs970069	T	C	0.212039	0.0162322	0.00243455	2.6e-11	38.8325
rs9831084	T	C	0.538078	0.0118516	0.00199656	2.9e-09	30.795
rs9889402	A	G	0.728192	0.0122827	0.00222926	3.6e-08	26.3393
rs9902027	C	T	0.22563	0.0151609	0.00238645	2.1e-10	35.4252
rs998584	A	C	0.482727	0.0401182	0.00198999	2.2e-90	354.761

## Sheet: S4
Table S4. Genetic variants that were used as instruments for TC
TC（total cholesterol）
SNP	Effect allele	Other allele	Effect allele frequency	Beta	Se	P value	F
rs10088180	A	G	0.3219	0.0228	0.004	6.01797e-10	42.5301
rs10468017	T	C	0.2757	0.0617	0.004	7.23269e-48	285.299
rs10773003	A	G	0.08839	0.0369	0.0058	4.08301e-09	41.122
rs10832962	T	C	0.719	0.0315	0.0039	1.53886e-14	75.1527
rs10900221	A	G	0.2731	0.0255	0.0041	7.96306e-09	48.3841
rs10904908	G	A	0.4538	0.025	0.0036	2.60076e-11	58.069
rs11153594	C	T	0.6082	0.029	0.0036	1.2659e-14	75.1268
rs112201728	T	C	0.05805	0.0581	0.0099	1.19501e-08	69.1921
rs11220462	A	G	0.1425	0.0474	0.0058	5.48656e-15	102.934
rs11563251	T	C	0.1253	0.0368	0.0059	1.26599e-09	55.6351
rs11591147	G	T	0.98285	0.3341	0.0173	8.82673e-86	707.71
rs11694172	G	A	0.2164	0.0277	0.0041	1.95101e-09	48.7684
rs11753995	A	G	0.1464	0.0489	0.0048	1.83908e-23	112.043
rs11789603	T	C	0.08971	0.0427	0.0062	1.43913e-11	55.811
rs11802413	T	C	0.5369	0.0287	0.0035	1.57616e-14	76.7757
rs12412743	C	T	0.847	0.0298	0.0047	6.97606e-10	43.1341
rs12670798	C	T	0.2243	0.0364	0.0041	9.47764e-17	86.4251
rs12916	C	T	0.4314	0.0684	0.0036	4.54674e-74	431.033
rs13315871	G	A	0.91953	0.0355	0.0061	3.48001e-08	34.9503
rs138777	A	G	0.3483	0.0214	0.0037	4.74002e-08	38.9612
rs17526895	A	G	0.92216	0.042	0.0067	5.77697e-09	47.4604
rs1800961	C	T	0.9657	0.1062	0.0101	1.34215e-24	140.095
rs181360	T	G	0.8008	0.0278	0.0043	7.31897e-10	46.2087
rs1883025	C	T	0.7573	0.0671	0.0042	5.7491e-53	310.61
rs1997243	G	A	0.1306	0.0332	0.005	2.719e-10	46.9096
rs2000999	A	G	0.1847	0.0617	0.0044	6.80456e-41	215.064
rs2030746	T	C	0.3984	0.0199	0.0037	3.60296e-08	35.5737
rs2066714	C	T	0.1201	0.0442	0.0076	1.136e-08	77.3952
rs2073547	G	A	0.1939	0.0456	0.0047	3.83001e-21	121.869
rs2228603	C	T	0.92876	0.1217	0.0069	1.04906e-62	367.938
rs2235367	G	A	0.4565	0.0357	0.0035	7.21938e-25	118.567
rs2244608	G	A	0.3391	0.0313	0.0037	9.61834e-18	82.3108
rs2255141	A	G	0.3193	0.0314	0.0039	6.51328e-16	80.3367
rs2277862	C	T	0.8681	0.0349	0.0052	5.25654e-11	52.2758
rs2287623	G	A	0.405	0.0273	0.0036	4.08507e-12	67.3236
rs2315065	A	C	0.08707	0.1102	0.0158	1.09799e-11	362.428
rs247616	T	C	0.2929	0.0499	0.004	4.46992e-32	193.448
rs2642438	G	A	0.7454	0.037	0.004	1.28292e-18	97.4071
rs2737252	G	A	0.7441	0.0331	0.0039	1.63418e-16	78.2083
rs281393	C	T	0.6266	0.0322	0.0055	4.25598e-08	90.9497
rs2814982	C	T	0.8931	0.0441	0.0057	3.6779e-15	69.6033
rs2886232	T	C	0.1201	0.0358	0.0062	3.874e-08	50.7661
rs314253	T	C	0.6649	0.0233	0.0037	2.80802e-10	45.3379
rs3757354	C	T	0.7902	0.0348	0.0042	2.21513e-15	75.2643
rs3780181	A	G	0.94723	0.0442	0.0071	6.66807e-10	36.6004
rs4253772	T	C	0.1187	0.0322	0.0058	9.8519e-09	40.6532
rs4530754	A	G	0.5818	0.0228	0.0035	1.67799e-09	47.4079
rs4752805	G	A	0.2467	0.0251	0.0041	1.617e-09	43.8834
rs4988235	G	A	0.4763	0.0308	0.004	3.97466e-14	88.7123
rs515135	C	T	0.7823	0.1238	0.0046	6.38263e-151	983.241
rs558971	G	A	0.5303	0.0398	0.0036	7.02425e-28	147.967
rs579459	C	T	0.215	0.062	0.0044	8.82877e-42	243.427
rs6016373	A	G	0.6266	0.0319	0.0036	1.00207e-17	89.262
rs633695	G	A	0.285	0.0433	0.0058	1.0539e-14	143.276
rs646776	T	C	0.7876	0.1272	0.0042	4.77529e-187	1019.78
rs6504872	T	C	0.4723	0.025	0.0035	6.98715e-12	58.3894
rs6511720	G	T	0.90237	0.1851	0.0059	1e-200	1137.95
rs6544713	T	C	0.2942	0.0773	0.004	1.685e-81	466.097
rs6573778	T	C	0.471	0.0263	0.0039	2.95801e-11	64.6028
rs6603981	T	C	0.8061	0.0351	0.0043	7.84513e-15	72.1875
rs6709904	A	G	0.8865	0.0545	0.0083	8.39499e-10	112.058
rs6818397	T	G	0.4129	0.0254	0.0039	9.51043e-11	58.6238
rs6882076	C	T	0.6662	0.0508	0.0037	5.35427e-41	215.294
rs7412	C	T	0.93404	0.3736	0.0096	1e-200	3278.75
rs7551981	T	G	0.595	0.0358	0.0037	7.49722e-22	115.803
rs75687619	T	G	0.02375	0.1592	0.0153	3.60911e-22	220.463
rs7616006	A	G	0.5554	0.0315	0.0036	8.40621e-17	91.8593
rs7640978	C	T	0.8945	0.0376	0.0066	1.65798e-08	50.0079
rs7832643	T	G	0.405	0.0289	0.0037	3.12104e-13	75.4495
rs8103315	A	C	0.1359	0.0422	0.0055	5.94155e-15	78.3978
rs9306897	T	C	0.3034	0.0488	0.0037	7.5145e-37	188.795
rs9376090	T	C	0.7282	0.0254	0.004	2.59502e-09	47.8622
rs9391858	G	A	0.1939	0.0495	0.005	7.20444e-22	143.623
rs9987289	G	A	0.9248	0.0842	0.0063	1.84417e-36	184.941

## Sheet: S5
Table S5. Association of genetically proxied lipids with risk of Lateral epicondylitis
Exposure	Outcome	Methods	SNP	Beta	Se	OR(95%CI)	P value
LDL-C	Lateral epicondylitis	MR Egger	127	-0.0542905	0.110594	0.95 (0.76 , 1.18)	0.624359
		Weighted median	127	0.0288299	0.122202	1.03 (0.81 , 1.31)	0.809154
		Inverse variance weighted	127	0.00488559	0.0742169	1.00 (0.87 , 1.16)	0.947514
		Simple mode	127	-0.299171	0.234066	0.74 (0.47 , 1.17)	0.219015
		Weighted mode	127	0.0144942	0.105403	1.01 (0.83 , 1.25)	0.882347
TG	Lateral epicondylitis	MR Egger	206	-0.144834	0.086072	0.87 (0.73 , 1.02)	0.0939624
		Weighted median	206	-0.0934235	0.0942954	0.91 (0.76 , 1.10)	0.344022
		Inverse variance weighted	206	-0.0305123	0.0597784	0.97 (0.86 ,1.09)	0.609755
		Simple mode	206	-0.0793708	0.198023	0.92 (0.63 , 1.36)	0.671829
		Weighted mode	206	-0.0974435	0.0834124	0.91 (0.77 , 1.07)	0.232156
TC	Lateral epicondylitis	MR Egger	68	0.0672656	0.0869775	1.07 (0.90 , 1.27)	0.442066
		Weighted median	68	0.0652721	0.0915814	1.07 (0.89 , 1.28)	0.463442
		Inverse variance weighted	68	-0.0541112	0.0553931	0.95 (0.85 ,1.06)	0.328639
		Simple mode	68	-0.242887	0.169932	0.78 (0.56 , 1.09)	0.162864
		Weighted mode	68	0.0528211	0.087371	1.05 (0.89 , 1.25)	0.535493

## Sheet: S6
Table S6. Heterogeneity and pleiotropy tests of lipid instrument effects
Exposure	Outcome	SNP	P value for Cochran Q test	P value for MR-Egger heterogeneity	P value for MR-Egger intercept	MR-PRESSO result Global Test
LDL-C	Lateral epicondylitis	127	0.541472	0.52947	0.471817	NA
TG	Lateral epicondylitis	206	0.998393	0.999043	0.0663309	0.49
TC	Lateral epicondylitis	68	0.560361	0.64	0.0748415	0.67

## Sheet: S7
Table S7. Lipid-lowering drug classes, target genes and substances
Lipid regulation	Gene	Full name of the gene	Drug target	Chromosome	Base pair(GRCh37)	Mechanism of action	Examples of drugs
LDL-C decreasing	HMGCR	3-hydroxy-3-methylglutaryl-coenzyme A reductase	HMG-CoA reductase	5	74632993-74657941	inhibition	Statins
	PCSK9	proprotein convertase subtilisin kexin type 9	Proprotein convertase subtilisin/kexin type 9	1	55505221-55530525	inhibition	Evolocumab, Clirocumab
	ABCG5	ATP binding cassette subfamily G member 5	ATP Binding Cassette Subfamily G Member 5	2	44039611-44065978	enhancement	Colestipol,Cholestyramine
	APOB	apolipoprotein B	Apolipoprotein B-100	2	21224301-21266945	inhibition	Mipomersen
	NPC1L1	Niemann-Pick C1 like intracellular cholesterol transporter 1	Niemann-Pick C1-like protein 1	7	44552134-44580929	inhibition	Ezetimibe
	LDLR	low-density lipoprotein receptor	LDL Receptora	19	11200139 -11244496	inhibition	/
TG decreasing	ANGPTL3	angiopoietin-like 3	Angiopoietin-related protein 3	1	63063191-63071984	inhibition	Evinacumab
	LPL	lipoprotein lipase	Lipoprotein Lipase	8	19796764-19824770	enhancement	Ibrolipim
	APOC3	apolipoprotein C3	Apolipoprotein C-III	11	116700623-116703788	inhibition	Volanesorsen
	PPARA	peroxisome proliferator-activated receptor alpha	Peroxisome proliferator-activated receptor-a	22	46546429-46639653	enhancement	Fenofibrate

## Sheet: S8
Table S8. Characteristics of lipid-lowering genetics variants in target genes
Pharmacological mechanism	Gene	SNP	Effect allele	Other allele	Effect allele frequency	Beta	Se	P value	F
LDL-C reducing	HMGCR	rs75240579	T	C	0.048363	-0.0372115	0.00487202	2.19989e-14	1164.1
		rs17648288	G	C	0.093345	0.0466492	0.00358564	1.10002e-38	1745.29
		rs2006760	G	C	0.205486	0.03556	0.00261075	2.99985e-42	886.99
		rs61303403	T	G	0.11157	0.0564767	0.00331551	4.60045e-65	2511.02
		rs141642272	C	G	0.026705	0.0532822	0.00653971	3.69999e-16	2448.14
		rs9791146	T	C	0.085824	0.0332796	0.00372202	3.80014e-19	893.895
		rs111353455	A	G	0.085844	0.0243909	0.00372718	6.00067e-11	479.699
		rs116153450	A	C	0.04623	-0.0303618	0.00499242	1.2e-09	776.039
		rs12916	C	T	0.400537	0.0621175	0.00212705	1.69824e-187	2047.5
		rs80324692	T	C	0.081157	-0.0260509	0.00385694	1.39991e-11	550.109
		rs62366598	T	C	0.069698	-0.0265721	0.00409626	8.80035e-11	579.518
		rs115845757	A	G	0.019	0.048608	0.00785612	6.1e-10	2051.74
		rs35122945	C	A	0.067368	-0.0281057	0.00423755	3.29989e-11	650.069
		rs4703665	C	T	0.848709	0.0244938	0.00297742	1.9002e-16	79.9879
	PCSK9	rs6691964	A	G	0.092472	-0.0234719	0.00358388	5.79963e-11	440.972
		rs556369867	T	C	0.330585	0.0175746	0.00243048	4.79954e-13	182.249
		rs182491400	T	C	0.025416	0.0513354	0.00719168	9.49948e-13	2274.63
		rs72909541	T	C	0.046097	-0.0334061	0.00501479	2.70023e-11	939.943
		rs45508296	G	A	0.016402	-0.0494089	0.00842303	4.49997e-09	2125.88
		rs150119739	A	G	0.045318	0.0452728	0.00520209	3.19963e-18	1730.84
		rs7525503	T	G	0.02036	0.0454642	0.0075822	2e-09	1791.38
		rs10493176	G	T	0.07579	-0.0531381	0.00394676	2.60016e-41	2311.4
		rs200730299	C	A	0.195034	-0.0543492	0.00278155	5.10035e-85	2105.01
		rs17111503	G	A	0.268141	0.0406795	0.00235743	1e-66	1069.68
		rs7546522	T	C	0.155442	-0.0168117	0.00295297	1.2e-08	210.417
		rs79396670	A	G	0.035496	-0.0336489	0.00562029	2.1e-09	964.308
		rs146273942	A	G	0.023188	-0.0538858	0.00722418	8.69961e-14	2513.34
		rs2479420	T	C	0.73803	-0.0283879	0.0023826	9.8992e-33	186.089
		rs11810371	A	G	0.043743	-0.0294547	0.00507333	6.4e-09	732.193
		rs11591147	T	G	0.017468	-0.348456	0.00793088	0	138055
		rs11206513	T	C	0.600617	0.0316517	0.0021463	3.19963e-49	352.819
		rs572512	T	C	0.366257	0.0135743	0.00221339	8.60003e-10	102.913
		rs11206517	G	T	0.033149	0.0680285	0.00580615	1e-31	3978.01
		rs11580527	A	G	0.011127	-0.126003	0.0103606	5.00035e-34	14281.6
		rs2495517	G	A	0.794271	0.0177548	0.0025792	5.79963e-12	57.1483
		rs77875082	A	G	0.032388	0.0481535	0.00605559	1.80011e-15	1985.78
		rs41294821	T	C	0.022807	-0.0386615	0.00705365	4.20001e-08	1290.71
		rs472495	T	G	0.648959	0.0425743	0.00218093	7.29962e-85	561.34
		rs12739979	T	C	0.246521	-0.0202563	0.00254032	1.50003e-15	272.571
		rs72660548	G	C	0.018458	0.0509816	0.00777535	5.50047e-11	2259.32
		rs45613943	C	T	0.048725	-0.0340702	0.0048672	2.60016e-12	975.07
	ABCG5	rs139029940	A	C	0.149793	0.023052	0.0029703	8.4004e-15	398.433
		rs75331444	A	G	0.065626	-0.0991016	0.0042053	8.60994e-123	8236.58
		rs7590687	C	T	0.923041	-0.0466276	0.00400593	2.60016e-31	147.473
		rs59867553	T	C	0.140592	0.0192904	0.0030037	1.29999e-10	281.955
		rs13427362	G	A	0.069877	-0.0406493	0.00409378	3.10027e-23	1358.33
		rs576115488	G	T	0.010006	-0.0883053	0.0125314	1.80011e-12	6908.5
		rs6544713	C	T	0.676864	-0.0537152	0.00222274	5.00035e-129	823.02
		rs17424122	A	T	0.06197	0.0432792	0.00440787	9.3994e-23	1553.55
		rs72798839	T	C	0.048328	0.0347481	0.00484782	7.59976e-13	1014.77
		rs113140405	T	C	0.017339	-0.0540711	0.00863321	3.79997e-10	2545.99
		rs4549146	C	T	0.448266	-0.0287298	0.00209558	8.9002e-43	401.616
		rs140488605	T	C	0.04897	0.0490825	0.00509965	6.29941e-22	2027.97
		rs72796772	T	C	0.043263	-0.0359316	0.00525162	7.8001e-12	1091.04
		rs4953027	G	A	0.744955	-0.0165085	0.00238761	4.70002e-12	61.2509
		rs142761319	T	G	0.011085	-0.0637139	0.0102737	5.60003e-10	3565.73
		rs77673991	T	C	0.017381	-0.104551	0.00800801	5.90065e-39	9671.48
		rs7598542	C	G	0.210257	-0.0489328	0.00256145	2.39994e-81	1672.44
	APOB	rs4076525	C	T	0.746713	-0.0505289	0.00240849	1e-97	570.525
		rs7557067	G	A	0.227783	-0.0527285	0.0024772	1.50003e-100	1899.85
		rs72653066	G	C	0.011361	-0.0729131	0.00986922	1.50003e-13	4680.14
		rs562338	G	A	0.819427	0.101683	0.00270192	6.09536999999999e-310	1651.18
		rs72782175	C	T	0.012867	-0.0816866	0.00923295	8.99912e-19	5881.08
		rs137978266	G	A	0.011587	0.0709235	0.0100731	1.9002e-12	4424.65
		rs12691202	T	C	0.039135	-0.1003	0.00536319	4.79954e-78	8684.86
		rs579826	C	T	0.91832	0.0748055	0.00379452	1.59993e-86	403.088
		rs934197	A	G	0.33544	0.0832348	0.00220298	2.19785999999997e-312	4094.32
		rs17398765	G	A	0.07479	0.069062	0.0040333	1e-65	3922.73
		rs1317821	T	C	0.25754	0.0486294	0.00238484	1.99986e-92	1552.45
		rs62122482	T	C	0.045379	0.0565691	0.00503995	3.10027e-29	2708.14
		rs72902590	A	G	0.044841	-0.0804294	0.00502529	1.20005e-57	5512.21
		rs377122620	G	T	0.112914	0.0795386	0.00374364	3.59998e-100	5000.85
		rs74522352	T	C	0.018497	-0.0728636	0.00774529	5.10035e-21	4639.63
		rs1042023	C	G	0.010503	0.0981243	0.0104207	4.70002e-21	8557.42
		rs6756743	T	C	0.047286	0.046023	0.00493809	1.20005e-20	1785.21
		rs80169634	A	G	0.047204	-0.0284073	0.0048627	5.19996e-09	678.498
		rs79106033	T	C	0.025982	-0.0383626	0.00653135	4.30002e-09	1266.63
		rs4665709	A	G	0.19872	-0.0487348	0.00260358	3.50026e-78	1683.21
		rs533617	C	T	0.039479	-0.115228	0.00533769	2.30144e-103	11530.9
		rs540156	T	C	0.140353	-0.0283419	0.00304812	1.39991e-20	609.254
		rs113588790	T	C	0.040286	0.0748127	0.00529784	2.80027e-45	4784.14
	NPC1L1	rs217399	T	C	0.443739	-0.0213142	0.00211012	5.50047e-24	222.77
		rs73107478	C	A	0.079159	0.0259282	0.00392582	4.00037e-11	546.12
		rs11769798	G	C	0.203247	0.0146951	0.00259509	1.5e-08	151.649
		rs2073547	G	A	0.184007	0.0355498	0.00267287	2.29985e-40	910.495
		rs2008036	T	G	0.125862	0.0193599	0.00315721	8.70001e-10	288.862
	LDLR	rs2421198	T	C	0.232896	-0.0134092	0.00245241	4.60002e-08	121.563
		rs379309	T	C	0.501714	-0.0189721	0.00206993	4.90004e-20	158.083
		rs12983316	G	A	0.16066	0.0332795	0.00282245	4.30031e-32	820.578
		rs3786721	C	T	0.557713	-0.0305197	0.00208477	1.59993e-48	363.281
		rs73013176	C	T	0.011456	-0.17308	0.00989319	1.59993e-68	27734.8
		rs10420325	T	A	0.639284	-0.0165393	0.00235425	2.09991e-12	86.9572
		rs12052200	A	G	0.321898	-0.0526399	0.00223552	1.30017e-122	1661.81
		rs36049922	C	T	0.040127	0.0360512	0.00527004	7.89951e-12	1101.94
		rs143020224	G	C	0.118603	-0.168952	0.00320833	0	23342.1
		rs11557092	C	T	0.735703	0.0141311	0.0023743	2.69998e-09	46.5061
		rs62129138	A	G	0.158145	0.0325893	0.00285281	3.19963e-30	789.196
		rs140181075	T	C	0.037619	0.0455464	0.00547214	8.60003e-17	1766.09
		rs76213248	T	C	0.410251	-0.0572931	0.00211261	5.79429e-162	1712.29
		rs117819913	A	T	0.07124	0.0239223	0.0040324	2.99999e-09	468.804
		rs73013166	C	T	0.066524	-0.0889437	0.00415804	1.59956e-101	6604.13
		rs144624209	A	G	0.064106	-0.0437918	0.00432384	4.19952e-24	1587.06
		rs4804564	T	C	0.927533	0.0265587	0.00399608	2.99985e-11	45.0421
		rs17242367	T	C	0.070321	0.0315779	0.00420565	6.00067e-14	818.325
		rs73015030	A	G	0.036317	-0.112139	0.00553933	4.00037e-91	10942.7
		rs2738447	C	A	0.592612	0.0422734	0.00211024	2.90001e-89	642.385
		rs116959285	G	C	0.045717	0.0681552	0.00524329	1.20005e-38	3940.6
		rs111731690	T	G	0.05169	0.029107	0.00481642	1.5e-09	709.029
		rs4804149	C	T	0.287226	0.0153178	0.00229125	2.29985e-11	147.404
		rs8101801	A	C	0.035559	-0.0450814	0.00559272	7.59976e-16	1733.79
		rs13345127	T	C	0.109899	0.0192288	0.00331813	6.80002e-09	290.168
		rs7249753	C	T	0.060112	0.0444212	0.00435394	1.9002e-24	1640.18
		rs17248748	T	C	0.015825	-0.0656844	0.00830137	2.49977e-15	3773.3
		rs6511721	A	G	0.519695	-0.0474014	0.00207343	1.09901e-115	952.924
		rs17249001	A	G	0.088845	0.0531066	0.00378972	1.29987e-44	2275.87
		rs2738464	C	G	0.87843	0.0257528	0.00317135	4.60045e-16	71.0503
		rs147540853	A	G	0.027789	-0.0710448	0.00631556	2.29985e-29	4366.45
		rs79668907	T	C	0.228499	-0.0704358	0.00264596	3.99945e-156	3398.45
		rs112159161	T	C	0.016621	-0.14759	0.00830891	1.39991e-70	19718.4
		rs141618758	C	T	0.024108	0.0450148	0.00694567	9.09913e-11	1749.26
		rs117339792	A	G	0.01984	-0.060965	0.00817716	8.99912e-14	3233.36
		rs146576912	T	C	0.060983	-0.107272	0.00482702	1.99986e-109	9730.94
		rs1433091	G	A	0.906073	-0.0201813	0.00367256	3.89996e-08	33.7087
TG reducing	ANGPTL3	rs7419069	C	G	0.936511	-0.0276676	0.00406731	1e-11	42.8713
		rs79152165	A	G	0.043406	0.042028	0.00502409	6.00067e-17	1495.4
		rs138783696	C	T	0.022275	-0.0535773	0.00687062	6.29941e-15	2489.47
		rs10458569	A	C	0.041375	-0.0520475	0.00498271	1.50003e-25	2302.47
		rs61775912	G	A	0.017879	-0.0669559	0.00777305	7.10068e-18	3918.03
		rs78942743	T	C	0.016888	0.0481747	0.00777719	5.89997e-10	2021.67
		rs61775882	C	T	0.107758	0.0289817	0.00328084	1e-18	662.011
		rs12749263	C	T	0.262393	0.0369329	0.0022715	1.9002e-59	889.222
		rs76272805	A	G	0.050876	-0.0495702	0.00451652	5.00035e-28	2066.7
		rs115436978	A	G	0.040313	0.0366026	0.00506378	4.90004e-13	1136.99
		rs17388017	T	A	0.0289	-0.0548745	0.00597021	3.90032e-20	2594.39
		rs1168042	T	A	0.647611	0.0775501	0.00207532	1.30017e-305	1877.22
		rs116423924	T	G	0.014449	-0.0666018	0.00849453	4.49987e-15	3889.99
		rs564992513	C	G	0.031435	0.0536714	0.00732586	2.39994e-13	2474.73
		rs80242442	C	T	0.090925	-0.0520683	0.00345506	2.49977e-51	2184.62
		rs12737254	G	A	0.05262	0.0290383	0.00445198	6.89922e-11	705.739
	LPL	rs28522810	T	C	0.499378	0.028373	0.00198231	1.80011e-46	355.757
		rs283	T	C	0.199272	0.0432872	0.0025137	1.9002e-66	1327.37
		rs74746426	T	A	0.041925	0.0476017	0.00511359	1.29987e-20	1923.17
		rs301	C	T	0.235525	-0.119337	0.00233085	0	9816.53
		rs9644636	G	T	0.27825	0.0445666	0.00223859	3.40017e-88	1268.05
		rs11781692	A	C	0.014572	0.0757662	0.0083203	8.49963e-20	5046.62
		rs74444445	C	T	0.023877	0.0720911	0.00674999	1.29987e-26	4520.43
		rs187544997	G	C	0.016545	0.0527234	0.00792251	2.80027e-11	2424.52
		rs144469617	A	G	0.016219	0.0518802	0.00786956	4.30031e-11	2347.96
		rs77312736	A	G	0.106044	0.0239806	0.00329184	3.19963e-13	453.906
		rs112122343	T	G	0.047313	-0.0622879	0.0047899	1.20005e-38	3284.46
		rs73600043	T	G	0.0225	-0.065242	0.00667819	1.50003e-22	3700.7
		rs147011441	A	G	0.024998	0.04264	0.00658846	9.70063e-11	1569.15
		rs117956669	G	T	0.011507	0.054454	0.00925949	4.09996e-09	2600.58
		rs7005359	G	A	0.187787	-0.0807776	0.00255354	1.30017e-219	4724.58
		rs118045108	T	C	0.023348	0.0477592	0.00654152	2.90001e-13	1973.68
		rs148383135	A	G	0.013042	-0.0875018	0.00891533	9.70063e-23	6767.52
		rs75240547	C	G	0.013054	-0.0772277	0.00874754	1.10002e-18	5253.71
		rs528159059	C	T	0.018674	0.154517	0.00734642	3.29989e-98	21681.6
		rs34761945	T	C	0.093687	0.0285317	0.0034706	1.99986e-16	651.716
		rs258	C	G	0.445568	-0.041846	0.00202078	2.90001e-95	857.993
		rs4922115	A	G	0.154854	-0.0467511	0.00273505	1.69981e-65	1635.33
		rs3289	C	T	0.027497	0.154168	0.00606855	2.30144e-142	21375.6
		rs4464984	T	C	0.28221	-0.092803	0.00220018	0	5520.87
		rs4557718	C	T	0.132042	0.0523227	0.00291856	7.19946e-72	2105.87
		rs11204079	G	A	0.78834	0.0493481	0.00246184	2.19989e-89	455.104
		rs140801028	G	C	0.013779	-0.0651127	0.00873024	8.80035e-14	3719.08
		rs1441771	T	C	0.185844	-0.0800018	0.00255287	1.39959e-215	4644.51
		rs268	G	A	0.018189	0.226897	0.00739462	9.28966e-207	49596.8
		rs308	G	T	0.020597	-0.159413	0.00698442	2.60016e-115	23102.9
		rs117910839	A	T	0.031406	-0.156954	0.00576245	2.30144e-163	22100.7
		rs6586870	A	G	0.397519	0.0235192	0.00204574	1.39991e-30	294.145
		rs4922108	C	T	0.15026	0.0178256	0.00276695	1.2e-10	238.283
		rs6586876	A	G	0.620386	-0.0260999	0.00204232	2.09991e-37	228.206
		rs148048657	A	G	0.025278	0.0377649	0.00666587	1.5e-08	1229.56
		rs343	A	C	0.083129	-0.141493	0.00361052	0	16807.6
		rs113831503	T	C	0.034267	-0.0399801	0.00544845	2.19989e-13	1365.75
		rs35465966	A	C	0.431344	-0.0794515	0.00200313	0	3189.09
		rs78358410	G	T	0.193271	-0.0901142	0.00250642	4.4978e-283	5854.98
		rs148754782	A	G	0.027908	-0.0531426	0.00603306	1.29987e-18	2434.82
		rs66462329	A	G	0.283325	-0.0807274	0.00219557	5.90201e-296	4158.37
	APOC3	rs61905084	C	T	0.180713	-0.0729835	0.00257629	1.49968e-176	3883.08
		rs180327	T	C	0.645279	-0.0937927	0.00207286	0	2769.67
		rs150233369	A	G	0.02459	-0.0566905	0.00652029	3.50026e-18	2782.42
		rs12802202	C	T	0.02272	-0.0462866	0.00681198	1.10002e-11	1854.54
		rs1076485	T	C	0.125112	0.0809294	0.00301055	3.59749e-159	5112.75
		rs12272004	A	C	0.07277	0.203448	0.00382018	0	36665.9
		rs1974718	A	G	0.931914	-0.245288	0.00393661	0	3643.06
		rs11216122	T	G	0.05143	-0.0425397	0.00448663	2.49977e-21	1519.27
		rs1268353	T	C	0.342494	-0.0688862	0.00209055	4.10204e-238	2769.27
		rs3087611	T	A	0.017798	-0.0751594	0.00753946	2.09991e-23	4948.77
		rs111732554	C	G	0.02099	-0.050457	0.00690954	2.80027e-13	2209.45
		rs113271699	A	C	0.014811	-0.0615155	0.00828196	1.10002e-13	3313.01
		rs35412484	C	T	0.176984	-0.0420515	0.00260213	9.60064e-59	1287.42
		rs75542613	A	G	0.068647	-0.0615272	0.00393819	5.10035e-55	3131.88
		rs12721078	A	C	0.031903	-0.0703707	0.00566642	2.09991e-35	4269.43
		rs112701434	C	T	0.045239	-0.0401412	0.00482736	9.09913e-17	1361.12
		rs4520	C	T	0.752996	-0.0996183	0.00232312	0	2172.7
		rs545274	T	C	0.220687	-0.045801	0.0023951	1.59993e-81	1446.66
		rs146092979	A	C	0.019597	-0.0404332	0.00727679	2.80001e-08	1418.27
		rs1473177	C	T	0.110588	0.0665803	0.00316654	3.80014e-98	3505.23
		rs525302	G	C	0.94523	-0.03697	0.00437194	2.80027e-17	66.0374
		rs74773964	C	T	0.019233	-0.0498568	0.00720256	4.49987e-12	2160.83
		rs3135507	T	C	0.024962	0.110289	0.00638576	7.8001e-67	10715.1
		rs4080140	A	G	0.018845	-0.0459859	0.00735965	4.09996e-10	1837.71
		rs11216164	A	G	0.336844	-0.0192737	0.00211403	7.70016e-20	217.392
		rs79610135	C	T	0.03647	-0.0342105	0.00529141	1e-10	996.892
		rs75919952	T	C	0.050151	-0.0970207	0.00456283	2.49977e-100	8029.77
		rs12721041	T	C	0.016054	0.185471	0.00788062	1.79887e-122	32022
		rs150555490	T	C	0.056868	-0.0384234	0.00427544	2.49977e-19	1231.57
		rs2070669	G	C	0.719431	-0.058874	0.0022287	8.89201e-154	859.44
	PPARA	rs6008191	G	A	0.218723	0.0178326	0.00243641	2.49977e-13	219.247
		rs6008598	T	C	0.107116	0.0221068	0.00323336	8.10028e-12	385.22

## Sheet: S9
Table S9. Association between genetically proxied targets of lipid-lowering drugs and the risk of Lateral epicondylitis
Lipid modifying effect	Drug target gene	Methods	SNP	Beta	Se	OR(95%CI)	P value
LDL-C reducing	HMGCR	MR Egger	13	0.11146	0.744219	1.12 (0.26 , 4.81)	0.883659
		Weighted median	13	-0.026153	0.306968	0.97 (0.53 ,1.78)	0.932104
		Inverse variance weighted	13	-0.0956125	0.243282	0.91 (0.56 , 1.46)	0.694311
		Simple mode	13	-0.104203	0.533319	0.90 (0.32 , 2.56)	0.84836
		Weighted mode	13	-0.0199739	0.320045	0.98 (0.52 , 1.84)	0.951264
	PCSK9	MR Egger	23	0.0333195	0.169668	1.03 (0.74 , 1.44)	0.846201
		Weighted median	23	0.147178	0.154635	1.16 (0.86 , 1.57)	0.34121
		Inverse variance weighted	23	0.310628	0.12677	1.36 (1.06 , 1.75)	0.0142727
		Simple mode	23	0.370323	0.388242	1.45 (0.68 , 3.10)	0.350524
		Weighted mode	23	0.148879	0.150234	1.16 (0.86 , 1.56)	0.332471
	ABCG5	MR Egger	14	-0.567641	0.473379	0.57 (0.22 , 1.43)	0.253622
		Weighted median	14	-0.100474	0.290149	0.90 (0.51 , 1.60)	0.72913
		Inverse variance weighted	14	-0.113265	0.219576	0.89 (0.58 , 1.37)	0.60597
		Simple mode	14	-0.0357698	0.411581	0.96 (0.43 , 2.16)	0.932069
		Weighted mode	14	-0.128141	0.282467	0.88 (0.51 , 1.53)	0.657562
	APOB	MR Egger	22	0.0111986	0.356307	1.01 (0.50 , 2.03)	0.975239
		Weighted median	22	-0.29879	0.160681	0.74 (0.54 , 1.02)	0.0629526
		Inverse variance weighted	22	-0.236977	0.122852	0.79 (0.62 , 1.00)	0.0537358
		Simple mode	22	-0.303372	0.24098	0.74 (0.46 , 1.18)	0.221878
		Weighted mode	22	-0.277372	0.173002	0.76 (0.54 , 1.06)	0.123808
	NPC1L1	MR Egger	5	-0.830121	1.5879	0.44 (0.02 , 9.80)	0.63728
		Weighted median	5	-0.219272	0.536136	0.80 (0.28 , 2.30)	0.68255
		Inverse variance weighted	5	-0.176401	0.47821	0.84 (0.33 , 2.14)	0.712219
		Simple mode	5	0.530722	0.778027	1.70 (0.37 , 7.81)	0.532605
		Weighted mode	5	-0.32632	0.623564	0.72 (0.21 , 2.45)	0.628407
	LDLR	MR Egger	34	-0.00911302	0.196647	0.99 (0.67 , 1.46)	0.963326
		Weighted median	34	-0.057905	0.170192	0.94 (0.68 , 1.32)	0.733681
		Inverse variance weighted	34	-0.0335672	0.117646	0.97 (0.77 , 1.22)	0.775395
		Simple mode	34	0.0891112	0.289794	1.09 (0.62 , 1.93)	0.760396
		Weighted mode	34	-0.0508781	0.172306	0.95 (0.68 , 1.33)	0.769631
TG reducing	ANGPTL3	MR Egger	14	-1.25879	0.692582	0.28 (0.07 , 1.10)	0.0941736
		Weighted median	14	-0.778998	0.288869	0.46 (0.26 , 0.81)	0.0070027
		Inverse variance weighted	14	-0.610609	0.224164	0.54 (0.35 , 0.84)	0.00645086
		Simple mode	14	-0.318156	0.492847	0.73 (0.28 , 1.91)	0.529803
		Weighted mode	14	-0.681031	0.292911	0.51 (0.29 , 0.90)	0.0369015
	LPL	MR Egger	38	-0.373673	0.168479	0.69 (0.49 , 0.96)	0.0329582
		Weighted median	38	-0.286679	0.117875	0.75 (0.60 , 0.95)	0.0150134
		Inverse variance weighted	38	-0.271154	0.0852225	0.76 (0.65 , 0.90)	0.00146406
		Simple mode	38	-0.238662	0.17384	0.79 (0.56 , 1.11)	0.178052
		Weighted mode	38	-0.277587	0.113463	0.76 (0.61 , 0.95)	0.0192981
	APOC3	MR Egger	27	-0.198261	0.155118	0.82 (0.61 , 1.11)	0.212943
		Weighted median	27	-0.0385148	0.115732	0.96 (0.77 , 1.21)	0.73929
		Inverse variance weighted	27	-0.023657	0.0818992	0.98 (0.83 , 1.15)	0.772692
		Simple mode	27	0.17035	0.169069	1.19 (0.85 , 1.65)	0.322943
		Weighted mode	27	-0.112891	0.113509	0.89 (0.72 , 1.12)	0.32912
	PPARA	Inverse variance weighted	2	-0.877718	1.20086	0.42 (0.04 , 4.38)	0.464834

## Sheet: S10
Table S10. Heterogeneity and pleiotropy tests of instrument effects (drug targets)
Drug target gene	Outcome	SNP	P value for Cochran Q test	P value for MR-Egger heterogeneity	P value for MR-Egger intercept	MR-PRESSO result Global Test
HMGCR	Lateral epicondylitis	13	0.356832	0.289056	0.772835	NA
PCSK9	Lateral epicondylitis	23	0.720813	0.94734	0.0226924	0.07
ABCG5	Lateral epicondylitis	14	0.951987	0.96838	0.299893	0.46
APOB	Lateral epicondylitis	22	0.851586	0.837804	0.466698	0.87
NPC1L1	Lateral epicondylitis	5	0.894652	0.822721	0.695082	0.52
LDLR	Lateral epicondylitis	34	0.636705	0.589315	0.877645	0.88
ANGPTL3	Lateral epicondylitis	14	0.945426	0.956578	0.342122	0.55
LPL	Lateral epicondylitis	38	0.466339	0.443043	0.484079	0.31
APOC3	Lateral epicondylitis	27	0.780229	0.821369	0.197017	0.84
PPARA	Lateral epicondylitis	2	NA	NA	NA	NA

[truncated: 3 more sheets: S11, S12, S13]
